# Supplementary material for: Using publicly visible social media to build detailed forecasts of civil unrest
Source: Secur Inform. 2014 Sep 3;3(1):4. doi: 10.1186/s13388-014-0004-6 (PMC4643851; doi:10.1186/s13388-014-0004-6)
Supplement: Additional file 1 — Visualization of 2M tweets containing the term “protesto” during June 2013. [file 13388_2014_4_MOESM1_ESM.zip]

Archive with 1 entries (1 files):
- 1161820607118840_add1.avi
